# Supplementary material for: Discovery of a new species of Adder’s tongue fern from India with comparative analysis of morphological and molecular attributes
Source: Sci Rep. 2021 Dec 22;11:24396. doi: 10.1038/s41598-021-03231-w (PMC8695580; doi:10.1038/s41598-021-03231-w)
Supplement: Supplementary file 2 — Supplementary Tables. [file 41598_2021_3231_MOESM2_ESM.xlsx]

## Sheet: Suppl. Tables 1-3
Supplementary Table S1. Evolutionary divergence (p-distance) between O. trilokinathii and other species with respect to nucleotide sequence data of psbA-trnH region
	O. thermale var. thermale	O.cf. thermale	O. petiolatum	O. reticulatum	O. vulgatum	O. austroasiaticum	O. namegatae	O. reticulatum	O. cf. gramineum	O. malviae	O. parvum	O. parvifolium	O. crotalophoroides	O. sp. LZ-2020	O.cf. nudicaule	O. gujaratense	O. costatum	O. hitkishorei	O. trilokinathii	O. sp. SAD-2020a	O. californicum	O. indicum	O. chaloneri	B. lunaria
O. thermale var. thermale
O.cf. thermale	0
O. petiolatum	0.010101	0.010101
O. reticulatum	0.013468	0.013468	0.003367
O. vulgatum	0.020202	0.020202	0.010101	0.013468
O. austroasiaticum	0.016835	0.016835	0.00673401	0.010101	0.003367
O. namegatae	0.016835	0.016835	0.00673401	0.010101	0.003367	0.00673401
O. reticulatum	0.030303	0.030303	0.020202	0.023569	0.016835	0.020202	0.013468
O. cf. gramineum	0.03367	0.03367	0.023569	0.020202	0.020202	0.023569	0.016835	0.023569
O. malviae	0.0392157	0.0392157	0.027451	0.0313725	0.0235294	0.027451	0.0196078	0.027451	0.00784314
O. parvum	0.030303	0.030303	0.020202	0.023569	0.016835	0.020202	0.013468	0.020202	0.003367	0.00392157
O. parvifolium	0.037037	0.037037	0.026936	0.030303	0.023569	0.026936	0.020202	0.026936	0.010101	0.0117647	0.00673401
O. crotalophoroides	0.155405	0.155405	0.148649	0.14527	0.138514	0.141892	0.141892	0.141892	0.135135	0.15748	0.138514	0.138514
O._sp.LZ-2020	0.205387	0.205387	0.198653	0.20202	0.195286	0.198653	0.191919	0.181818	0.188552	0.211765	0.185185	0.185185	0.162162
O.cf._nudicaule	0.212838	0.212838	0.206081	0.209459	0.202703	0.206081	0.199324	0.189189	0.195946	0.220472	0.192568	0.192568	0.172881	0.0168919
O._gujaratense	0.216495	0.216495	0.209622	0.213058	0.206186	0.209622	0.202749	0.19244	0.206186	0.228916	0.202749	0.202749	0.189655	0.0859107	0.0931034
O._costatum	0.212121	0.212121	0.212121	0.215488	0.208754	0.212121	0.205387	0.195286	0.20202	0.227451	0.198653	0.198653	0.182432	0.124579	0.131757	0.123711
O._hitkishorei	0.212121	0.212121	0.20202	0.205387	0.191919	0.195286	0.195286	0.185185	0.191919	0.211765	0.188552	0.181818	0.165541	0.124579	0.131757	0.134021	0.111111
O.trilokinathii	0.20202	0.20202	0.191919	0.195286	0.181818	0.185185	0.185185	0.175084	0.181818	0.207843	0.178451	0.178451	0.155405	0.114478	0.121622	0.123711	0.10101	0.010101
O. sp. SAD-2020a	0.20202	0.20202	0.191919	0.195286	0.181818	0.185185	0.185185	0.175084	0.181818	0.207843	0.178451	0.178451	0.155405	0.114478	0.121622	0.123711	0.10101	0.010101	0
O. californicum	0.608997	0.608997	0.602076	0.605536	0.605536	0.605536	0.605536	0.605536	0.602076	0.591093	0.598616	0.598616	0.604167	0.619377	0.607639	0.618375	0.598616	0.612457	0.605536	0.605536
O. indicum	0.219595	0.219595	0.212838	0.216216	0.209459	0.212838	0.206081	0.195946	0.202703	0.228346	0.199324	0.199324	0.176271	0.0202703	0.0237288	0.0896552	0.135135	0.131757	0.121622	0.121622	0.611111
O. chaloneri	0.632997	0.632997	0.62963	0.632997	0.626263	0.626263	0.626263	0.619529	0.62963	0.635294	0.626263	0.626263	0.641892	0.649832	0.64527	0.652921	0.649832	0.659933	0.653199	0.653199	0.678201	0.658784
B. lunaria	0.419244	0.419244	0.408935	0.412371	0.405498	0.408935	0.405498	0.405498	0.398625	0.349398	0.395189	0.395189	0.427586	0.446735	0.441379	0.449123	0.43299	0.450172	0.443299	0.443299	0.60424	0.444828	0.611684
Supplementary Table S2. Evolutionary divergence (p-distance) between O. trilokinathii and other species with respect to nucleotide sequence data of rbcL region
	O. californicum	O. engelmanii	O. gramineum	O. pusillum	O. richardsiae	O. pycnostichum	O. nudicaule	O. polyphyllum	O. thermale	O. namegatae	O. cf. nudicaule LZ-2020	O. chaloneri MP-2018a	O. kawamurae	O. parvum	O. costatum	O. gomezianum	B. lunaria	O. trilokinathii	O. indicum	O. gujaratense	O. hitkishorei	O. parvifolium	O. malviae	O. reticulatum	O. petiolatum	O. vulgatum	O. austroasiaticum	O. coriaceum	O. crotalophoroides	O. lusitanicum
O. californicum
O. engelmanii	0.0397351
O. gramineum	0	0.0397351
O. pusillum	0.00441501	0.0441501	0.00441501
O. richardsiae	0.00220751	0.0419426	0.00220751	0.00662252
O. pycnostichum	0	0.0397351	0	0.00441501	0.00220751
O. nudicaule	0.00883002	0.0419426	0.00883002	0.013245	0.0110375	0.00883002
O. polyphyllum	0.0397351	0	0.0397351	0.0441501	0.0419426	0.0397351	0.0419426
O. thermale	0	0.0397351	0	0.00441501	0.00220751	0	0.00883002	0.0397351
O. namegatae	0	0.0397351	0	0.00441501	0.00220751	0	0.00883002	0.0397351	0
O. cf. nudicaule LZ-2020	0.0375276	0.0507726	0.0375276	0.0419426	0.0397351	0.0375276	0.0441501	0.0507726	0.0375276	0.0375276
O. chaloneri MP-2018a	0	0.0397351	0	0.00441501	0.00220751	0	0.00883002	0.0397351	0	0	0.0375276
O. kawamurae	0.00883002	0.0419426	0.00883002	0.013245	0.0110375	0.00883002	0	0.0419426	0.00883002	0.00883002	0.0441501	0.00883002
O. parvum	0.00883002	0.0419426	0.00883002	0.013245	0.0110375	0.00883002	0	0.0419426	0.00883002	0.00883002	0.0441501	0.00883002	0
O. costatum	0.0286976	0.0375276	0.0286976	0.0331126	0.0309051	0.0286976	0.0353201	0.0375276	0.0286976	0.0286976	0.0220751	0.0286976	0.0353201	0.0353201
O. gomezianum	0.0419426	0.0507726	0.0419426	0.0463576	0.0441501	0.0419426	0.0485651	0.0507726	0.0419426	0.0419426	0.0264901	0.0419426	0.0485651	0.0485651	0.013245
B. lunaria	0.103753	0.108168	0.103753	0.108168	0.10596	0.103753	0.108168	0.108168	0.103753	0.103753	0.108168	0.103753	0.108168	0.108168	0.112583	0.116998
O. trilokinathii	0.0264901	0.0353201	0.0264901	0.0264901	0.0286976	0.0264901	0.0331126	0.0353201	0.0264901	0.0264901	0.0331126	0.0264901	0.0331126	0.0331126	0.0198675	0.0331126	0.110375
O. indicum	0.580574	0.593819	0.580574	0.578366	0.578366	0.580574	0.580574	0.593819	0.580574	0.580574	0.573951	0.580574	0.580574	0.580574	0.578366	0.573951	0.598234	0.573951
O. gujaratense	0.562914	0.584989	0.562914	0.560706	0.560706	0.562914	0.562914	0.584989	0.562914	0.562914	0.569536	0.562914	0.562914	0.562914	0.569536	0.569536	0.587196	0.565121	0.0353201
O. hitkishorei	0.0677083	0.0833333	0.0677083	0.0677083	0.0703125	0.0677083	0.0755208	0.0833333	0.0677083	0.0677083	0.0729167	0.0677083	0.0755208	0.0755208	0.0677083	0.078125	0.161458	0.0442708	0.554688	0.546875
O. parvifolium	0.00441501	0.0441501	0.00441501	0.00883002	0.00662252	0.00441501	0.00441501	0.0441501	0.00441501	0.00441501	0.0419426	0.00441501	0.00441501	0.00441501	0.0331126	0.0463576	0.10596	0.0309051	0.580574	0.562914	0.0729167
O. malviae	0.571744	0.584989	0.571744	0.569536	0.569536	0.571744	0.571744	0.584989	0.571744	0.571744	0.569536	0.571744	0.571744	0.571744	0.569536	0.569536	0.593819	0.565121	0.0198675	0.0198675	0.544271	0.571744
O. reticulatum	0.00220751	0.0419426	0.00220751	0.00662252	0	0.00220751	0.0110375	0.0419426	0.00220751	0.00220751	0.0397351	0.00220751	0.0110375	0.0110375	0.0309051	0.0441501	0.10596	0.0286976	0.578366	0.560706	0.0703125	0.00662252	0.569536
O. petiolatum	0	0.0397351	0	0.00441501	0.00220751	0	0.00883002	0.0397351	0	0	0.0375276	0	0.00883002	0.00883002	0.0286976	0.0419426	0.103753	0.0264901	0.580574	0.562914	0.0677083	0.00441501	0.571744	0.00220751
O. vulgatum	0	0.0433735	0	0.00481928	0.00240964	0	0.00963855	0.0433735	0	0	0.0385542	0	0.00963855	0.00963855	0.0313253	0.0457831	0.106024	0.0289157	0.580723	0.561446	0.0722543	0.00481928	0.571084	0.00240964	0
O. austroasiaticum	0	0.0397351	0	0.00441501	0.00220751	0	0.00883002	0.0397351	0	0	0.0375276	0	0.00883002	0.00883002	0.0286976	0.0419426	0.103753	0.0264901	0.580574	0.562914	0.0677083	0.00441501	0.571744	0.00220751	0	0
O. coriaceum	0.00220751	0.0419426	0.00220751	0.00662252	0	0.00220751	0.0110375	0.0419426	0.00220751	0.00220751	0.0397351	0.00220751	0.0110375	0.0110375	0.0309051	0.0441501	0.10596	0.0286976	0.578366	0.560706	0.0703125	0.00662252	0.569536	0	0.00220751	0.00240964	0.00220751
O. crotalophoroides	0.0286976	0.0397351	0.0286976	0.0331126	0.0309051	0.0286976	0.0353201	0.0397351	0.0286976	0.0286976	0.0441501	0.0286976	0.0353201	0.0353201	0.0353201	0.0485651	0.0927152	0.0375276	0.589404	0.576159	0.0885417	0.0331126	0.580574	0.0309051	0.0286976	0.0289157	0.0286976	0.0309051
O. lusitanicum	0.0993377	0.0971302	0.0993377	0.0993377	0.101545	0.0993377	0.101545	0.0971302	0.0993377	0.0993377	0.103753	0.0993377	0.101545	0.101545	0.103753	0.103753	0.0816777	0.0971302	0.580574	0.569536	0.148438	0.101545	0.571744	0.101545	0.0993377	0.0987952	0.0993377	0.101545	0.0949227
Supplementary Table S3. Evolutionary divergence (p-distance) between O. trilokinathii and other species with respect to nucleotide sequence data of trnL-F region
	O. parvifolium	O. malviae	O. reticulatum	O. californicum	O. vulgatum	O. petiolatum	O. coriaceum	O. hitkishorei	O. gujaratense	O. crotalophoroides	O. costatum	O. azoricum	O. lusitanicum	O. gomezianum	O. richardsiae	O. gramineum	O. trilokinathii	B. lunaria	O. indicum	O. chaloneri
O. parvifolium
O. malviae	0.244792
O. reticulatum	0.623894	0.651042
O. californicum	0.615044	0.645833	0.0221239
O. vulgatum	0.615044	0.645833	0.0221239	0
O. petiolatum	0.623894	0.645833	0.0132743	0.00884956	0.00884956
O. coriaceum	0.615044	0.645833	0.0221239	0	0	0.00884956
O. hitkishorei	0.561947	0.625	0.238938	0.221239	0.221239	0.230088	0.221239
O. gujaratense	0.628319	0.682292	0.247788	0.238938	0.238938	0.247788	0.238938	0.168142
O. crotalophoroides	0.581395	0.61326	0.204651	0.181395	0.181395	0.190698	0.181395	0.172093	0.172093
O. costatum	0.588785	0.622222	0.28972	0.280374	0.280374	0.280374	0.280374	0.126168	0.200935	0.226601
O. azoricum	0.610619	0.635417	0.0530973	0.0309735	0.0309735	0.039823	0.0309735	0.230088	0.243363	0.176744	0.299065
O. lusitanicum	0.606195	0.640625	0.0530973	0.0309735	0.0309735	0.039823	0.0309735	0.221239	0.234513	0.167442	0.28972	0.00884956
O. gomezianum	0.637168	0.692708	0.207965	0.221239	0.221239	0.212389	0.221239	0.221239	0.115044	0.213953	0.247664	0.225664	0.216814
O. richardsiae	0.623894	0.651042	0	0.0221239	0.0221239	0.0132743	0.0221239	0.238938	0.247788	0.204651	0.28972	0.0530973	0.0530973	0.207965
O. gramineum	0.615044	0.645833	0.0221239	0	0	0.00884956	0	0.221239	0.238938	0.181395	0.280374	0.0309735	0.0309735	0.221239	0.0221239
O. trilokinathii	0.561947	0.625	0.238938	0.221239	0.221239	0.230088	0.221239	0	0.168142	0.172093	0.126168	0.230088	0.221239	0.221239	0.238938	0.221239
B. lunaria	0.597345	0.625	0.495575	0.486726	0.486726	0.495575	0.486726	0.451327	0.482301	0.423256	0.471963	0.477876	0.473451	0.477876	0.495575	0.486726	0.451327
O. indicum	0.628319	0.682292	0.234513	0.212389	0.212389	0.221239	0.212389	0.154867	0.181416	0.186047	0.196262	0.221239	0.212389	0.221239	0.234513	0.212389	0.154867	0.482301
O. chaloneri	0.615044	0.645833	0.0221239	0	0	0.00884956	0	0.221239	0.238938	0.181395	0.280374	0.0309735	0.0309735	0.221239	0.0221239	0	0.221239	0.486726	0.212389

## Sheet: Suppl. Tables 4-6
	Supplementary Table S4. Percent Identity Matrix calculated for nucleotide sequences of rbcL region
	Species name	1	2	3	4	5	6	7	8	9	10	11	12	13	14	15	16	17	18	19	20	21	22	23	24	25	26	27	28	29	30
1	O. malviae	100	94.52	94.36	53.96	51.46	53.28	52.9	52.88	53.23	51.66	52.12	52.9	54.03	52.54	53.57	53.57	53.66	53.26	55.01	53.75	54.67	55.9	55.9	55.24	54.78	54.96	56.21	54.55	54.2	55.33
2	O. indicum	94.52	100	95.26	53.26	51.98	54.05	53.23	53.21	53.45	52.6	51.21	53.23	52.91	51.57	53.25	53.25	52.21	52.86	54.91	53.47	54.86	55.94	55.94	55.43	54.97	55.14	56.25	53.44	54.1	55.06
3	O. gujaratense	94.36	95.26	100	52.9	51.57	53.26	52.59	52.56	53.01	51.98	51.21	52.59	53.17	51.28	53.25	53.25	52.21	52.57	54.91	53.47	54.57	55.31	55.31	55.14	54.68	54.86	55.62	53.7	54.1	54.76
4	O. hitkishorei	53.96	53.26	52.9	100	88.71	92.7	90.29	90.52	91.33	83.07	81.07	90.29	93.1	90.07	93.37	92.35	88.64	88.94	89.84	91.8	89.84	90.63	90.63	90.52	90.52	90.29	91.33	90.2	90.52	91.33
5	O. crotalophoroides	51.46	51.98	51.57	88.71	100	96.23	96.08	96.41	96.24	90.16	90.99	96.46	94.94	95.25	96.16	94.75	96.59	96.59	92.9	95.82	97.13	96.89	96.89	97.31	97.45	97.49	97.48	97.38	97.38	97.18
6	O.vulgatum	53.28	54.05	53.26	92.7	96.23	100	99.42	100	99.52	89.57	89.91	99.81	95.81	96.25	96.69	95.14	95.88	95.88	99.32	99.11	99.08	99.08	99.08	99.54	100	99.77	100	99.78	99.78	99.78
7	O. coriaceum	52.9	53.23	52.59	90.29	96.08	99.42	100	99.45	99.5	89.73	89.65	99.61	95.44	95.43	96.36	94.95	96.05	96.05	96.82	98.1	98.87	98.83	98.83	99.25	99.62	99.81	99.61	99.64	99.64	99.62
8	O. austroasiaticum	52.88	53.21	52.56	90.52	96.41	100	99.45	100	99.58	89.69	89.84	99.84	95.7	95.98	96.97	95.56	96.31	96.31	95.95	98.29	99.08	99.22	99.22	99.45	99.81	99.63	100	99.64	99.64	99.81
9	O. petiolatum	53.23	53.45	53.01	91.33	96.24	99.52	99.5	99.58	100	89.56	89.69	99.58	96.05	95.86	96.77	95.35	96.31	96.31	98.26	98.48	99.22	99.22	99.22	99.61	100	99.81	100	100	100	100
10	O. lusitanicum	51.66	52.6	51.98	83.07	90.16	89.57	89.73	89.69	89.56	100	90.99	89.69	89.04	89.95	89.49	89.29	90.14	90.36	86.34	89.54	90.31	90.1	90.1	90.48	90.22	90.31	90.29	90.24	90.4	90.21
11	B. lunaria	52.12	51.21	51.21	81.07	90.99	89.91	89.65	89.84	89.69	90.99	100	89.67	88.59	89.44	89.14	88.52	89.95	89.46	86.16	88.55	89.77	89.13	89.13	89.77	89.86	89.95	89.51	90.77	90.28	89.69
12	O. reticulatum	52.9	53.23	52.59	90.29	96.46	99.81	99.61	99.84	99.58	89.69	89.67	100	95.63	95.8	96.77	95.35	96.25	96.25	96.83	98.1	99.06	99.03	99.03	99.44	99.81	100	99.81	99.64	99.64	99.62
13	O. trilokinathii	54.03	52.91	53.17	93.1	94.94	95.81	95.44	95.7	96.05	89.04	88.59	95.63	100	95.25	97.17	95.76	96.08	96.25	92.71	95.82	96.59	96.7	96.7	97.13	96.92	96.95	97.28	95.85	95.99	96.05
14	O. cf. nudicaule	52.54	51.57	51.28	90.07	95.25	96.25	95.43	95.98	95.86	89.95	89.44	95.8	95.25	100	97.78	97.17	95.1	95.1	93.26	94.87	95.48	95.53	95.53	95.67	95.98	95.86	96.12	95.8	95.8	95.86
15	O. costatum	53.57	53.25	53.25	93.37	96.16	96.69	96.36	96.97	96.77	89.49	89.14	96.77	97.17	97.78	100	98.59	96.45	96.45	96.89	96.94	96.66	96.66	96.66	96.87	97.24	97.08	97.29	96.77	96.77	96.77
16	O. gomezianum	53.57	53.25	53.25	92.35	94.75	95.14	94.95	95.56	95.35	89.29	88.52	95.35	95.76	97.17	98.59	100	94.99	94.99	95.44	95.51	95.2	95.2	95.2	95.41	95.97	95.62	95.82	95.35	95.35	95.35
17	O. engelmanii	53.66	52.21	52.21	88.64	96.59	95.88	96.05	96.31	96.31	90.14	89.95	96.25	96.08	95.1	96.45	94.99	100	100	91.94	95.34	96.41	96.12	96.12	96.23	96.2	96.41	96.31	96.59	96.59	96.31
18	O. polyphyllum	53.26	52.86	52.57	88.94	96.59	95.88	96.05	96.31	96.31	90.36	89.46	96.25	96.25	95.1	96.45	94.99	100	100	91.94	95.34	96.41	96.12	96.12	96.23	96.2	96.41	96.31	96.43	96.59	96.31
19	O. parvifolium	55.01	54.91	54.91	89.84	92.9	99.32	96.82	95.95	98.26	86.34	86.16	96.83	92.71	93.26	96.89	95.44	91.94	91.94	100	98.26	95.42	98.45	98.45	95.05	95.35	95.24	98.45	95.26	95.26	98.26
20	O. chaloneri	53.75	53.47	53.47	91.8	95.82	99.11	98.1	98.29	98.48	89.54	88.55	98.1	95.82	94.87	96.94	95.51	95.34	95.34	98.26	100	98.25	98.25	98.25	98.64	99.01	98.83	99.03	98.48	98.48	98.48
21	O. nudicaule	54.67	54.86	54.57	89.84	97.13	99.08	98.87	99.08	99.22	90.31	89.77	99.06	96.59	95.48	96.66	95.2	96.41	96.41	95.42	98.25	100	100	100	98.92	99.09	99.1	99.22	99.28	99.28	99.22
22	O. kawamurae	55.9	55.94	55.31	90.63	96.89	99.08	98.83	99.22	99.22	90.1	89.13	99.03	96.7	95.53	96.66	95.2	96.12	96.12	98.45	98.25	100	100	100	98.83	99.21	99.03	99.22	99.22	99.22	99.22
23	O. parvum	55.9	55.94	55.31	90.63	96.89	99.08	98.83	99.22	99.22	90.1	89.13	99.03	96.7	95.53	96.66	95.2	96.12	96.12	98.45	98.25	100	100	100	98.83	99.21	99.03	99.22	99.22	99.22	99.22
24	O. pusillum	55.24	55.43	55.14	90.52	97.31	99.54	99.25	99.45	99.61	90.48	89.77	99.44	97.13	95.67	96.87	95.41	96.23	96.23	95.05	98.64	98.92	98.83	98.83	100	99.45	99.46	99.61	99.64	99.64	99.61
25	O. pycnostichum	54.78	54.97	54.68	90.52	97.45	100	99.62	99.81	100	90.22	89.86	99.81	96.92	95.98	97.24	95.97	96.2	96.2	95.35	99.01	99.09	99.21	99.21	99.45	100	99.64	100	99.82	99.82	100
26	O. richardsiae	54.96	55.14	54.86	90.29	97.49	99.77	99.81	99.63	99.81	90.31	89.95	100	96.95	95.86	97.08	95.62	96.41	96.41	95.24	98.83	99.1	99.03	99.03	99.46	99.64	100	99.81	99.82	99.82	99.81
27	O. namegatae	56.21	56.25	55.62	91.33	97.48	100	99.61	100	100	90.29	89.51	99.81	97.28	96.12	97.29	95.82	96.31	96.31	98.45	99.03	99.22	99.22	99.22	99.61	100	99.81	100	100	100	100
28	O. californicum	54.55	53.44	53.7	90.2	97.38	99.78	99.64	99.64	100	90.24	90.77	99.64	95.85	95.8	96.77	95.35	96.59	96.43	95.26	98.48	99.28	99.22	99.22	99.64	99.82	99.82	100	100	100	100
29	O. gramineum	54.2	54.1	54.1	90.52	97.38	99.78	99.64	99.64	100	90.4	90.28	99.64	95.99	95.8	96.77	95.35	96.59	96.59	95.26	98.48	99.28	99.22	99.22	99.64	99.82	99.82	100	100	100	100
30	O. thermale	55.33	55.06	54.76	91.33	97.18	99.78	99.62	99.81	100	90.21	89.69	99.62	96.05	95.86	96.77	95.35	96.31	96.31	98.26	98.48	99.22	99.22	99.22	99.61	100	99.81	100	100	100	100
	Supplementary Table S5. Percent Identity Matrix calculated for nucleotide sequences of trnL-F region
	Species name	1	2	3	4	5	6	7	8	9	10	11	12	13	14	15	16	17	18	19	20
1	O. parvifolium	100	85.66	49.64	48.95	48.95	48.42	48.09	49.83	49.21	48.95	48.95	48.95	48.95	48.32	53.4	52.38	54.55	44.68	49.57	48.7
2	O. malviae	85.66	100	49.64	47.14	47.14	47.14	46.62	47.34	46.43	46.43	46.43	46.43	46.43	52.17	50.49	50.49	51.59	46.1	50.49	47.62
3	B. lunaria	49.64	50.25	49.64	55.25	55.59	54.18	55.11	66.39	54.03	54.18	55.18	54.88	54.7	67.43	68.97	68.64	53.56	53.74	67.15	58.55
4	O. azoricum	48.95	47.14	49.64	100	99.37	95.28	95.17	96.23	96.53	96.54	97.8	96.84	97.16	76.8	77.78	76.14	69.83	78.11	75	83.62
5	O. lusitanicum	48.95	47.14	49.64	99.37	100	95.28	95.17	96.23	96.53	96.54	97.8	96.84	97.16	77.45	78.43	76.8	70.66	78.79	75.74	84.48
6	O. reticulatum	48.42	47.14	49.64	95.28	95.28	100	100	96.58	96.88	98.14	97.52	97.19	97.51	75.48	76.77	75.16	70.73	79.07	75	80.85
7	O. richardsiae	48.09	46.62	49.64	95.17	95.17	100	100	97.28	96.93	97.96	97.62	97.28	97.62	77.16	77.97	76.22	71.62	79.57	75.4	80.85
8	O. chaloneri	49.83	47.34	49.64	96.23	96.23	96.58	97.28	100	99.07	98.45	98.45	100	99.38	85.34	84.99	84.28	71.95	78.41	83.44	82.98
9	O. gramineum	49.21	46.43	49.64	96.53	96.53	96.88	96.93	99.07	100	98.75	98.75	99.69	99.38	77.67	77.99	76.7	71.95	78	75.72	82.98
10	O. petiolatum	48.95	46.43	49.64	96.54	96.54	98.14	97.96	98.45	98.75	100	98.76	99.06	98.75	77.42	77.74	76.45	71.54	79.07	75	82.13
11	O. vulgatum	48.95	46.43	49.64	97.8	97.8	97.52	97.62	98.45	98.75	98.76	100	99.06	99.38	77.74	78.71	77.1	71.95	78.74	75.72	82.98
12	O. californicum	48.95	46.43	49.64	96.84	96.84	97.19	97.28	100	99.69	99.06	99.06	100	99.69	78.57	78.9	77.6	71.95	78.67	76.28	82.98
13	O. coriaceum	48.95	46.43	49.64	97.16	97.16	97.51	97.62	99.38	99.38	98.75	99.38	99.69	100	77.99	78.96	77.35	71.95	78.74	76	82.98
14	O. indicum	48.32	52.17	49.64	76.8	77.45	75.48	77.16	85.34	77.67	77.42	77.74	78.57	77.99	100	89.04	88.41	79.84	81.46	88.87	82.85
15	O. trilokinathii	53.4	50.49	49.64	77.78	78.43	76.77	77.97	84.99	77.99	77.74	78.71	78.9	78.96	89.04	100	97.22	84.86	81.67	88.21	84.87
16	O. hitkishorei	52.38	50.49	49.64	76.14	76.8	75.16	76.22	84.28	76.7	76.45	77.1	77.6	77.35	88.41	97.22	100	84.86	80	88.69	84.03
17	O. costatum	54.55	51.59	49.64	69.83	70.66	70.73	71.62	71.95	71.95	71.54	71.95	71.95	71.95	79.84	84.86	84.86	100	75.82	78.17	79.26
18	O. gomezianum	44.68	46.1	49.64	78.11	78.79	79.07	79.57	78.41	78	79.07	78.74	78.67	78.74	81.46	81.67	80	75.82	100	92.42	82.99
19	O. gujaratense	49.57	50.49	49.64	75	75.74	75	75.4	83.44	75.72	75	75.72	76.28	76	88.87	88.21	88.69	78.17	92.42	100	84.3
20	O. crotalophoroides	48.7	47.62	49.64	83.62	84.48	80.85	80.85	82.98	82.98	82.13	82.98	82.98	82.98	82.85	84.87	84.03	79.26	82.99	84.3	100
	Supplementary Table S6. Percent Identity Matrix calculated for nucleotide sequences of psbA-trnH region
	Species name	1	2	3	4	5	6	7	8	9	10	11	12	13	14	15	16	17	18	19	20	21	22	23	24
1	O. chaloneri	100	49.34	50.96	43.89	43.58	43.58	41.92	43.19	45.79	45.79	46.15	45.15	44.9	44.79	45.15	45.63	44.66	45.15	44.66	44.17	44.44	40.89	44.66	41.52
2	O. californicum	49.34	100	52.51	47.17	47.62	46.26	44.67	45.45	49.34	49.34	49.39	48.87	49.66	50	51.13	51.13	50.38	49.62	49.62	49.62	47.37	48.23	46.62	45.45
3	B. lunaria	50.96	52.51	100	68.82	68.84	69.12	67.08	68.22	70.41	70.14	69.81	66.96	66.23	61.39	67.84	68.13	67.84	67.84	67.54	67.25	67.35	65.66	67.06	70.96
4	O. indicum	43.89	47.17	68.82	100	98.34	97.78	86.05	87.57	79.82	80.12	79.38	79.13	79.38	76.63	81.21	81.5	81.79	80.35	80.35	80.06	82.61	89.8	86.99	88.76
5	O. sp. LZ-2020	43.58	47.62	68.84	98.34	100	98.35	87.39	88.73	81.47	81.76	80.75	80.4	81.53	78.33	82.47	82.76	83.05	81.61	81.61	81.32	83.86	90.53	88.15	89.5
6	O. cf. nudicaule	43.58	46.26	69.12	97.78	98.35	100	86.49	87.86	80.59	80.88	79.89	79.54	80.57	77.19	81.61	81.9	82.18	80.75	80.75	80.46	82.71	89.64	87.28	88.63
7	O. hitkishorei	41.92	44.67	67.08	86.05	87.39	86.49	100	97.15	81.37	81.06	79.94	79.33	81.42	78.29	81.82	82.12	82.42	81.52	80.91	80.61	83.69	86.75	89.39	98.8
8	O. trilokinathii	43.19	45.45	68.22	87.57	88.73	87.86	97.15	100	82.35	82.06	80.97	80.7	80.8	78.68	83.09	83.38	83.67	82.8	82.22	81.92	85.17	86.22	90.67	98.86
9	O. vulgatum	45.79	49.34	70.41	79.82	81.47	80.59	81.37	82.35	100	99.73	98.12	97.39	97.74	97.75	97.97	98.26	98.26	99.42	98.84	98.55	85.88	78.48	79.71	83.29
10	O. namegatae	45.79	49.34	70.14	80.12	81.76	80.88	81.06	82.06	99.73	100	98.39	97.68	98.06	98.13	98.26	98.55	98.55	99.13	99.13	98.84	85.59	78.79	80	83.01
11	O. thermale	46.15	49.39	69.81	79.38	80.75	79.89	79.94	80.97	98.12	98.39	100	99.43	96.27	95.88	96.59	96.88	96.88	98.01	98.58	98.3	84.48	78.07	79.6	81.96
12	O. cf. thermale	45.15	48.87	66.96	79.13	80.4	79.54	79.33	80.7	97.39	97.68	99.43	100	95.9	95.51	96.58	96.87	96.87	98.01	98.58	98.29	84.44	77.15	79.54	80.23
13	O. parvifolium	44.9	49.66	66.23	79.38	81.53	80.57	81.42	80.8	97.74	98.06	96.27	95.9	100	98.88	99.06	99.37	97.48	97.48	97.48	97.17	85.03	79.62	79.62	81.73
14	O. malviae	44.79	50	61.39	76.63	78.33	77.19	78.29	78.68	97.75	98.13	95.88	95.51	98.88	100	99.25	99.63	97.38	97.38	97.38	97	83.27	75.88	76.05	78.08
15	O. cf. gramineum	45.15	51.13	67.84	81.21	82.47	81.61	81.82	83.09	97.97	98.26	96.59	96.58	99.06	99.25	100	99.72	98.01	98.01	98.01	98.3	86.78	78.7	81.03	82.61
16	O. parvum	45.63	51.13	68.13	81.5	82.76	81.9	82.12	83.38	98.26	98.55	96.88	96.87	99.37	99.63	99.72	100	98.3	98.3	98.3	98.01	86.49	78.99	81.32	82.9
17	O. reticulatum	44.66	50.38	67.84	81.79	83.05	82.18	82.42	83.67	98.26	98.55	96.88	96.87	97.48	97.38	98.01	98.3	100	98.3	98.3	98.01	86.21	79.88	81.61	83.19
18	O. austroasiaticum	45.15	49.62	67.84	80.35	81.61	80.75	81.52	82.8	99.42	99.13	98.01	98.01	97.48	97.38	98.01	98.3	98.3	100	99.43	99.15	86.21	78.4	80.17	82.32
19	O. petiolatum	44.66	49.62	67.54	80.35	81.61	80.75	80.91	82.22	98.84	99.13	98.58	98.58	97.48	97.38	98.01	98.3	98.3	99.43	100	99.72	85.63	78.4	80.17	81.74
20	O. reticulatum	44.17	49.62	67.25	80.06	81.32	80.46	80.61	81.92	98.55	98.84	98.3	98.29	97.17	97	98.3	98.01	98.01	99.15	99.72	100	85.92	78.11	79.89	81.45
21	O. crotalophoroides	44.44	47.37	67.35	82.61	83.86	82.71	83.69	85.17	85.88	85.59	84.48	84.44	85.03	83.27	86.78	86.49	86.21	86.21	85.63	85.92	100	79.82	82.66	84.3
22	O. gujaratense	40.89	48.23	65.66	89.8	90.53	89.64	86.75	86.22	78.48	78.79	78.07	77.15	79.62	75.88	78.7	78.99	79.88	78.4	78.4	78.11	79.82	100	87.1	87.24
23	O. costatum	44.66	46.62	67.06	86.99	88.15	87.28	89.39	90.67	79.71	80	79.6	79.54	79.62	76.05	81.03	81.32	81.61	80.17	80.17	79.89	82.66	87.1	100	91.04
24	O. sp. SAD-2020a	41.52	45.45	70.96	88.76	89.5	88.63	98.8	98.86	83.29	83.01	81.96	80.23	81.73	78.08	82.61	82.9	83.19	82.32	81.74	81.45	84.3	87.24	91.04	100
